# Supplementary material for: New Flow Cytometric Methods for Monitoring STAT5 Signaling Reveal Responses to SARS-CoV-2 Antigen-Specific Stimulation in FOXP3+ Regulatory T Cells also in Patients with Advanced Chronic Lymphocytic Leukemia
Source: Biosensors (Basel). 2023 May 11;13(5):539. doi: 10.3390/bios13050539 (PMC10216754; doi:10.3390/bios13050539)
Supplement: Supplementary file 1 [file biosensors-13-00539-s001.zip]

Archive with 7 entries (7 files):
- Figure S1 revised.tif
- Figure S2 renamed.tif
- Figure S3 renamed.tif
- Figure S4 revised-2.tif
- Figure S5.tif
- Figure S6 revised-2.tif
- Figure S7.tif
